# Supplementary material for: Axitinib Rechallenge Restores the Anticancer Effect after Nivolumab: A Case Report
Source: Int J Mol Sci. 2023 Jul 29;24(15):12149. doi: 10.3390/ijms241512149 (PMC10419223; doi:10.3390/ijms241512149)
Supplement: Supplementary file 1 [file ijms-24-12149-s001.zip]

Archive with 1 entries (1 files):
- ijms-2491820-supplementary.pdf
